# Supplementary material for: Developing an Indirect ELISA for the Detection of African Swine Fever Virus Antibodies Using a Tag-Free p15 Protein Antigen
Source: Viruses. 2023 Sep 16;15(9):1939. doi: 10.3390/v15091939 (PMC10534517; doi:10.3390/v15091939)
Supplement: Supplementary file 1 [file viruses-15-01939-s001.zip]

Archive with 1 entries (1 files):
- viruses-2524635-supplementary.pdf
